# Supplementary material for: Identifying meteorological factors influencing catechin biosynthesis and optimizing cultivation conditions of tea plant (Camellia sinensis)
Source: Front Plant Sci. 2025 Feb 20;16:1532880. doi: 10.3389/fpls.2025.1532880 (PMC11882562; doi:10.3389/fpls.2025.1532880)
Supplement: Supplementary file 2 [file Table1.xlsx]

## Sheet: Supplementary Table 1
Table 1. Effects of Cultivation Environments on Catechin Accumulation in Tea Plants
Treatment	T1-1	T1-2	T1-3	T2-1	T2-2	T2-3
Temperature (℃)	25			20
Light intensity (μmol·m-2·s-1)	350			20
Relative humidity of matrix (%)	85			75
EGC（%）	1.40%	1.35%	1.52%	2.11%	2.44%	2.23%
C（%）	0.69%	0.74%	0.71%	1.17%	1.25%	1.17%
EC（%）	0.42%	0.43%	1.47%	0.57%	0.63%	0.57%
EGCG（%）	12.88%	13.03%	13.04%	10.08%	10.09%	10.09%
GCG（%）	0.78%	0.78%	0.72%	0.57%	0.52%	0.55%
ECG（%）	3.86%	3.53%	3.82%	3.23%	3.24%	3.12%
CG（%）	0.22%	0.23%	0.26%	0.21%	0.24%	0.22%
TNEC（%）	2.51%	2.52%	3.70%	3.85%	4.33%	3.96%
TEC（%）	17.74%	17.57%	17.84%	14.09%	14.09%	13.98%
TC（%）	20.25%	20.09%	21.54%	17.94%	18.42%	17.95%

## Sheet: Supplementary Table  2
Table 2. Meteorological Factors
Location	Season	Average daily rainfall (mm)	Air temperature (℃)	EAT (℃)	Max air temperature (℃)	Min air temperature (℃)	Average humidity (%)	Average 10cm ground temperature (℃)	Average daily irradiance (lux)
BM	Spring	1.89	14.47	442.26	28.9	-0.9	75.5	16.02	3516.05
WY	Spring	1.75	12.72	373.23	26.9	-3.6	80.73	17.14	3234.47
YL-1	Spring	1.61	15.07	446.56	30.1	2.6	79.57	17.52	1283.5
YL-2	Spring	-	-	-	-	-	-	-	-
JY-1	Spring	1.14	15.85	321.75	28.9	5.6	89.33	18.51	5116.33
JY-2	Spring	1.13	15.64	310.2	27.9	5.6	87.98	18.31	4985
GD	Spring	2.09	13.54	223.25	27.7	1.2	89.59	14.36	4103.32
GH	Spring	2.2	15.23	502.08	29.6	9	77.76	16.2	3552.55
GXLG	Spring	1.49	16.88	632.96	31.9	1.2	80.69	15.45	1676.93
HXY	Spring	1.52	15.49	395.28	31.5	3	82.8	16.85	6295.04
BM	Summer	9.78	24.64	717.42	34.1	20.7	85.7	26.48	5198.49
WY	Summer	9.75	24.36	574.58	33.4	20	87.67	33.61	5094.73
YL-1	Summer	3.99	25.09	694.25	33.9	18.9	83.15	28.43	5920.2
YL-2	Summer	-	-	-	-	-	-	-	-
JY-1	Summer	9.08	24.49	608.34	32.5	19.7	90.62	27.06	6724.48
JY-2	Summer	7.14	23.84	622.84	31.7	18.6	90.41	27.01	6498.39
GD	Summer	6.93	20.43	745.42	30.8	11.9	96.34	20.14	4377.25
GH	Summer	8.16	25.53	792.86	34.4	20.5	84.3	25.68	4588.33
GXLG	Summer	4.15	24.39	604.38	35.3	19.9	81.09	23.41	5614.52
HXY	Summer	4.99	23.82	760.19	33.2	16.4	89.06	26.37	8205.18
BM	Autumn	4.52	24.63	599.7	31.4	18.9	84.28	26.56	5220.73
WY	Autumn	3.22	24.17	637.65	33	19	88.43	30.8	3827.11
YL-1	Autumn	3.52	24.81	681.35	30.9	20.5	84.57	28.29	3419.26
YL-2	Autumn	-	-	-	-	-	-	-	-
JY-1	Autumn	2.84	23.92	904.87	33.4	17.4	91.2	25.56	2369.15
JY-2	Autumn	2.88	23.69	876.29	32.5	17.8	88.06	25.63	2597.14
GD	Autumn	7.09	21.1	782.6	31.9	15.8	95	21.74	4917.64
GH	Autumn	3.55	25.05	821.48	33.4	17.9	82.06	25.53	5132.71
GXLG	Autumn	7.35	23.33	652.99	34.9	17.3	86.26	25.68	3121.41
HXY	Autumn	1.86	23.95	920.92	33.3	17.3	86.96	26.12	8421.08

## Sheet: Supplementary Table 3
Table 3.Linear regression equation and correlation coefficient of catechins
Compound abbreviation	Regression equation	Linear correlation coefficient R2
L-EGC	y=0.00047578x - 9.35265432	0.9992
L-EC	y=0.00031379x - 11.16664226	0.9992
DL±C	y=0.00023335x - 11.13634940	0.9996
L-EGCG	y=0.00113197x - 0.68345323	0.9999
L-GCG	y=0.00120467x - 1.41262728	0.9997
L-ECG	y=0.00039058x - 4.34656859	0.9990
L-CG	y=0.00026362x + 4.15613071	0.9987

## Sheet: Supplementary Table 4
Table 4. qPCR primers
Name	F	R	Gene annotation
CsPAL	GGGAGTCATTTGGAGGAAGT	CCTCCTATGTGAAGTAGCACC	D26596
CsC4H	AACCACCGCAACTTGACC	CCTCCAGTGCTCACCGT	comp154342_c0
Cs4CL	GCACAATAACATCCCTCCG	TCCAGACCTCAGCGAAGG	comp141849_c0
CsCHS	GTGATTGTGTTATGGGTTGGC	GCAAAGAACATGTTATTTTCC	D26593.1
CsCHI	TCTCTCTCCTAAACTCTCATC	CATTTGTGGCTCTTCATCAG	DQ904329.1
CsF3'5'H	TCAACCAAGTAGTGCTTTGC	TGAGTGATGAGGATGACGAG	AY945842.1
CsF3H	CGGGAAGAAAGGTGGATTC	TAGGTCTCCGTTACAGCCCT	AY641730.1
CsDFR	GGAAGGCGGATTTGAATG	CACCAGCCTCTTCACTGTCT	comp13630_c0
CsLAR	CGTTGATAGGGCTAATCCG	TGCTTTGACACTGCCATC	EF205148
CsANS	GCTACCAAGACCCTCTCAAT	AAGTCAGTGTGGGCTTCAA	AY830416
CsANR	TTGTGGCAGAGAAAGAATCG	CCCATACTTGAAACTGAATCC	GU992400
CsSCPL	ATGGCAGAGAAGCAATATAACC	CCAGAAGACACTACATGTGGAAAG	KM289196
GAPDH	TTGGCATCGTTGAGGGTCT	CAGTGGGAACACGGAAAGC	GE651107

## Sheet: Supplementary Table 5
Table 5. Relative Gene Expression
Location	Season	CsPAL	CsC4H	Cs4CL1	CsCHS1	CsCHI	CsF3'5'H	CsF3H	CsDFR	CsANS	CsLAR	CsANR	CsSCPL
BM	Spring	1.00361	1.00674	1.01134	1.00212	1.00317	1.00361	1.00006	1.00105	1.00579	1.00034	1.00062	1.00115
WY	Spring	0.728858	1.46084	1.10692	1.85323	2.09655	1.11557	0.850097	0.791873	0.790088	1.14353	1.40173	0.305948
YL-1	Spring	1.20346	0.862769	0.167282	2.73216	1.41614	1.68975	1.48714	1.31766	1.01527	1.39268	1.46186	0.430969
YL-2	Spring	1.52027	1.50902	0.222269	3.15748	2.26879	1.76693	1.39612	1.65822	1.09322	1.58151	1.19642	0.457056
JY-1	Spring	1.04298	1.20233	1.2556	1.21339	1.39964	1.40472	0.817074	0.843252	0.976198	0.697599	0.697565	0.542331
JY-2	Spring	0.589697	1.37433	4.27411	0.541513	1.5593	1.54359	0.295589	0.573562	0.836987	1.04015	0.737303	0.912897
GD	Spring	0.529376	1.19415	1.4241	0.80231	1.14597	0.7056	0.627675	0.812803	0.998836	0.929369	1.09254	0.28893
GH	Spring	0.678691	1.57953	0.537438	1.17628	2.60139	1.81539	0.895545	0.647273	1.20997	0.788046	0.945673	0.518981
GXLG	Spring	2.47251	2.16598	0.577462	1.31112	1.79471	2.13915	1.79938	1.56877	0.932777	1.51183	0.890176	0.59237
HXY	Spring	1.81233	2.01316	0.747186	1.92192	1.36635	1.37485	1.52912	1.19976	0.850685	0.946912	1.54184	0.370654
BM	Summer	1.00337	1.00032	1.00004	1.00471	1.00641	1.00182	1.00951	1.00264	1.00752	1.00657	1.04904	1.00177
WY	Summer	2.83742	1.50802	0.596907	0.667946	1.15139	1.61067	0.767189	0.592222	0.215122	0.807589	2.3692	1.82345
YL-1	Summer	1.8831	1.08889	0.512385	0.790576	1.73709	1.46204	0.694943	0.575339	0.329508	0.59355	1.22448	1.96674
YL-2	Summer	3.67666	3.00029	2.66204	0.366952	1.2155	1.71318	0.948939	0.606048	0.231038	1.6202	2.93737	1.48408
JY-1	Summer	5.65272	2.39793	0.912025	0.434068	1.3404	1.28185	1.09842	0.829893	0.32506	1.48763	2.65396	1.30197
JY-2	Summer	5.42339	2.03031	1.25706	0.434521	1.18649	1.31363	1.22493	0.757887	0.252397	2.83867	3.09792	1.52624
GD	Summer	10.6043	1.08873	0.292455	1.03828	1.19469	1.44496	1.7422	1.57131	0.385534	0.952115	1.1749	1.50088
GH	Summer	3.26245	0.661817	1.46451	0.576737	1.32094	1.3948	0.54966	0.872989	0.113591	0.601787	0.59411	1.61975
GXLG	Summer	11.646	2.82258	0.768649	0.262174	0.573039	1.43738	1.54426	0.890143	0.686964	5.85244	4.9206	1.78214
HXY	Summer	4.65117	1.93152	0.527775	0.816886	5.48419	1.28267	1.86543	0.611716	0.381468	2.63488	4.53968	1.17449
BM	Autumn	1.00032	1.00482	1.00547	1.00019	1.01277	1.00021	1.00049	1.00184	1.00116	1.00145	1.00886	1.0037
WY	Autumn	0.975246	1.08026	1.06893	0.8074	0.738693	1.28973	1.01114	1.05176	0.526513	0.757331	1.19364	1.45611
YL-1	Autumn	0.857813	1.62582	1.1856	1.04673	0.956687	1.16773	0.825656	1.01115	0.502291	0.959603	1.84077	1.26625
YL-2	Autumn	0.772008	1.42194	1.50654	1.10663	1.02361	1.52666	1.00908	1.05033	0.458037	0.902975	1.87707	1.77723
JY-1	Autumn	0.791781	1.05255	1.07758	1.16475	0.791981	1.14355	1.21083	1.14742	0.616449	0.939289	1.92965	0.656933
JY-2	Autumn	0.870616	1.05962	1.18239	1.20025	0.94585	1.29374	1.2929	1.12484	0.669053	0.930211	1.88619	1.05746
GD	Autumn	0.707331	1.30507	1.10596	1.19858	1.09516	1.07655	1.10575	1.07591	0.670882	0.982062	1.70945	1.09596
GH	Autumn	0.404814	1.21384	0.484342	1.58375	0.916271	1.07044	1.23036	1.11203	0.570365	1.23261	2.13224	0.677445
GXLG	Autumn	1.03069	0.806202	0.843197	1.10881	1.00105	1.15404	1.13031	1.53243	0.632539	1.41649	0.937388	1.49819
HXY	Autumn	0.731977	0.502707	0.734694	0.933096	0.738765	0.876124	1.27631	1.29926	0.492728	1.61834	0.973048	0.975593
